# Supplementary material for: Dual Role of Alchemilla vulgaris L. Extract in Breast Cancer Regression: Reestablishment of Effective Immune Response
Source: Pharmaceuticals (Basel). 2024 Feb 23;17(3):286. doi: 10.3390/ph17030286 (PMC10975144; doi:10.3390/ph17030286)
Supplement: Supplementary file 1 [file pharmaceuticals-17-00286-s001.zip]

Archive with 1 entries (1 files):
- pharmaceuticals-2799472-supplementary.pdf
